# Supplementary material for: Assessment of Paranasal Sinus Growth with 3D Volumetric Measurements and the Effect of Anatomic Variations on Sinus Volume in a Pediatric Population
Source: Tomography. 2026 Jan 26;12(2):15. doi: 10.3390/tomography12020015 (PMC12944150; doi:10.3390/tomography12020015)
Supplement: Supplementary file 1 [file tomography-12-00015-s001.zip]

Archive with 1 entries (1 files):
- Table S1_revised.pdf
